# Supplementary material for: A Photoluminescence Study of Eu3+, Tb3+, Ce3+ Emission in Doped Crystals of Strontium-Barium Fluoride Borate Solid Solution Ba4−xSr3+x(BO3)4−yF2+3y (BSBF)
Source: Materials (Basel). 2023 Jul 29;16(15):5344. doi: 10.3390/ma16155344 (PMC10419385; doi:10.3390/ma16155344)
Supplement: Supplementary file 1 [file materials-16-05344-s001.zip]

Archive with 1 entries (1 files):
- materials-2454934-supplementary.pdf
